# Supplementary material for: Barbamide Displays Affinity for Membrane-Bound Receptors and Impacts Store-Operated Calcium Entry in Mouse Sensory Neurons
Source: Mar Drugs. 2023 Feb 2;21(2):110. doi: 10.3390/md21020110 (PMC9966578; doi:10.3390/md21020110)
Supplement: Supplementary file 1 [file marinedrugs-21-00110-s001.zip]

Archive with 1 entries (1 files):
- marinedrugs-2142422-supplementary.pdf
